# Supplementary material for: A Novel SLPI Splice Variant Confers Susceptibility to Otitis Media in Humans
Source: Int J Mol Sci. 2025 Feb 7;26(4):1411. doi: 10.3390/ijms26041411 (PMC11855725; doi:10.3390/ijms26041411)
Supplement: Supplementary file 1 [file ijms-26-01411-s001.zip]

Archive with 1 entries (1 files):
- ijms-3425346-supplementary.pdf
